# Supplementary material for: A multi-view TSK fuzzy system with deformable Gaussian membership functions and rule-level attention for classification
Source: PLoS One. 2026 May 11;21(5):e0348610. doi: 10.1371/journal.pone.0348610 (PMC13160309; doi:10.1371/journal.pone.0348610)
Supplement: S1 File — This compressed archive contains the underlying data for the experimental results, including loss data.xlsx (which records the training loss data across multiple datasets) and accuracy data.xlsx (which contains the detailed accuracy data from independent experimental runs). (ZIP) [file pone.0348610.s001.zip]

Archive with 3 entries (2 files):
- Supporting Information/
- Supporting Information/Accuracy_Data.xlsx
- Supporting Information/Loss_Data.xlsx
