# Supplementary material for: A multi-view TSK fuzzy system with deformable Gaussian membership functions and rule-level attention for classification
Source: PLoS One. 2026 May 11;21(5):e0348610. doi: 10.1371/journal.pone.0348610 (PMC13160309; doi:10.1371/journal.pone.0348610)
Supplement: S1 File — This compressed archive contains the underlying data for the experimental results, including loss data.xlsx (which records the training loss data across multiple datasets) and accuracy data.xlsx (which contains the detailed accuracy data from independent experimental runs). (ZIP) [file pone.0348610.s001.zip › Supporting Information/Accuracy_Data.xlsx]

## Sheet: Accuracy Data
Independent Runs	Caltech7 (MDA-Basic)	Caltech7 (MDA(w/o Attn))	Caltech7 (MDA(w/o D))	Caltech7 (MDA-TSK-FS)	Handwritten (MDA-Basic)	Handwritten (MDA(w/o Attn))	Handwritten (MDA(w/o D))	Handwritten (MDA-TSK-FS)	Dermatology (MDA-Basic)	Dermatology (MDA(w/o Attn))	Dermatology (MDA(w/o D))	Dermatology (MDA-TSK-FS)	Forest (MDA-Basic)	Forest (MDA(w/o Attn))	Forest (MDA(w/o D))	Forest (MDA-TSK-FS)	EEG (MDA-Basic)	EEG (MDA(w/o Attn))	EEG (MDA(w/o D))	EEG (MDA-TSK-FS)
Run 1	0.9103	0.9215	0.9431	0.9444	0.9761	0.9789	0.988	0.9847	0.9551	0.9715	0.9841	0.9843	0.8563	0.8666	0.8648	0.8977	0.5944	0.6899	0.6584	0.6959
Run 2	0.918	0.9204	0.9319	0.9414	0.9766	0.9791	0.9795	0.9883	0.9651	0.9786	0.979	0.9882	0.8504	0.8312	0.8617	0.8766	0.5925	0.6708	0.651	0.694
Run 3	0.9174	0.9201	0.946	0.9362	0.9739	0.9683	0.9891	0.9878	0.955	0.9633	0.9788	0.9876	0.8522	0.8682	0.8544	0.8722	0.6191	0.6904	0.6459	0.6682
Run 4	0.9373	0.9327	0.9368	0.949	0.9793	0.9696	0.995	0.9887	0.9505	0.9711	0.9824	0.9858	0.8653	0.8563	0.8689	0.8747	0.6134	0.6529	0.6465	0.7209
Run 5	0.9169	0.911	0.9405	0.9457	0.9813	0.9719	0.9847	0.9911	0.9685	0.9787	0.9729	0.9869	0.8484	0.8492	0.8778	0.8761	0.6136	0.6844	0.6608	0.7054
Run 6	0.9202	0.9327	0.9302	0.9358	0.9857	0.9794	0.9846	0.9908	0.963	0.9673	0.9704	0.9836	0.8461	0.8565	0.8546	0.8877	0.6227	0.6615	0.6635	0.6976
Run 7	0.9187	0.9125	0.9427	0.9458	0.9793	0.9747	0.9881	0.9893	0.9651	0.9762	0.9783	0.9812	0.8636	0.8544	0.8594	0.8899	0.6285	0.6787	0.6673	0.6938
Run 8	0.9192	0.9101	0.9314	0.9368	0.9692	0.9773	0.9908	0.9851	0.9475	0.97	0.9744	0.9858	0.8481	0.8523	0.8638	0.8887	0.6015	0.6914	0.6824	0.7092
Run 9	0.9317	0.9151	0.9324	0.9566	0.9777	0.9744	0.992	0.9831	0.9488	0.9705	0.9777	0.9831	0.849	0.8557	0.859	0.8775	0.5983	0.6405	0.6481	0.7115
Run 10	0.9165	0.9317	0.9253	0.9466	0.973	0.9717	0.9781	0.9817	0.951	0.9751	0.9877	0.9883	0.8683	0.8689	0.8588	0.8857	0.6195	0.668	0.6626	0.6985
Run 11	0.9288	0.9107	0.9399	0.946	0.9752	0.9778	0.9753	0.985	0.9598	0.974	0.9855	0.9819	0.8488	0.8591	0.8706	0.8881	0.6004	0.6716	0.6821	0.7133
Run 12	0.9303	0.9149	0.9424	0.9388	0.9762	0.9762	0.984	0.9814	0.9489	0.9616	0.9753	0.9835	0.8569	0.8494	0.8776	0.8945	0.5978	0.661	0.6761	0.6757
Run 13	0.9146	0.9099	0.922	0.9451	0.973	0.9699	0.9878	0.9853	0.9604	0.9589	0.9784	0.9842	0.8558	0.8638	0.8723	0.8852	0.5701	0.665	0.6577	0.686
Run 14	0.9211	0.9342	0.9501	0.941	0.9821	0.9801	0.9802	0.9827	0.9536	0.9658	0.9881	0.9928	0.8447	0.8487	0.8631	0.8977	0.6017	0.6972	0.6644	0.6913
Run 15	0.9305	0.9223	0.9371	0.9439	0.9785	0.9857	0.9908	0.9881	0.9643	0.9753	0.9912	0.9871	0.8662	0.8461	0.8769	0.8905	0.6195	0.683	0.6664	0.6952
Run 16	0.9185	0.9207	0.9201	0.9461	0.9832	0.9816	0.9862	0.983	0.9685	0.9715	0.9712	0.9855	0.8601	0.8465	0.8711	0.8836	0.5906	0.6902	0.6423	0.6892
Run 17	0.9169	0.92	0.9335	0.9365	0.9764	0.9737	0.9902	0.988	0.9623	0.9682	0.973	0.9861	0.837	0.8596	0.8494	0.9012	0.6178	0.6843	0.6799	0.7002
Run 18	0.923	0.931	0.9362	0.94	0.9816	0.987	0.9886	0.9899	0.96	0.9611	0.9787	0.9844	0.8701	0.8583	0.8694	0.8714	0.6128	0.6745	0.6779	0.7008
Run 19	0.9051	0.9251	0.9439	0.9532	0.9843	0.9784	0.9892	0.9835	0.9588	0.964	0.9843	0.9904	0.8567	0.8579	0.8486	0.8938	0.5902	0.6766	0.6851	0.6988
Run 20	0.9269	0.919	0.9265	0.9472	0.9854	0.9804	0.9819	0.9906	0.9538	0.9653	0.9765	0.9852	0.8679	0.8534	0.8618	0.8812	0.5957	0.6679	0.6815	0.7048
