# Supplementary material for: A multi-view TSK fuzzy system with deformable Gaussian membership functions and rule-level attention for classification
Source: PLoS One. 2026 May 11;21(5):e0348610. doi: 10.1371/journal.pone.0348610 (PMC13160309; doi:10.1371/journal.pone.0348610)
Supplement: S1 File — This compressed archive contains the underlying data for the experimental results, including loss data.xlsx (which records the training loss data across multiple datasets) and accuracy data.xlsx (which contains the detailed accuracy data from independent experimental runs). (ZIP) [file pone.0348610.s001.zip › Supporting Information/Loss_Data.xlsx]

## Sheet: Figure 2 Loss Data
Epoch	Caltech7_Loss	Handwritten_Loss	Forest_Loss	Dermatology_Loss	EEG_Loss
1	4.21458	8.36383	4.22584	5.30194	2.25765
2	2.72197	5.13657	3.30317	3.86745	1.93939
3	2.26088	4.39462	2.715	3.08423	1.69971
4	2.02118	4.01115	2.33311	2.62814	1.50582
5	1.87377	3.85377	2.11075	2.3348	1.3495
6	1.78466	3.67553	1.96695	2.13419	1.21261
7	1.6982	3.53361	1.85746	2.00089	1.0953
8	1.68018	3.49715	1.78539	1.90764	0.995125
9	1.51474	3.40568	1.71651	1.80931	0.917842
10	1.50471	3.37063	1.65772	1.74326	0.858505
11	1.4729	3.2969	1.61074	1.67112	0.816704
12	1.42109	3.1813	1.58683	1.62819	0.785676
13	1.37782	3.10382	1.51535	1.56974	0.755408
14	1.40153	3.2089	1.53388	1.53742	0.725332
15	1.36904	3.15194	1.51064	1.51581	0.719268
16	1.31914	3.05342	1.47435	1.4793	0.698965
17	1.23609	3.17952	1.43014	1.44239	0.733902
18	1.38259	3.05808	1.44886	1.41807	0.689835
19	1.27038	3.05854	1.44088	1.39262	0.664107
20	1.17961	3.01511	1.42059	1.36781	0.65594
21	1.26186	2.99958	1.36433	1.34826	0.648672
22	1.21644	3.00058	1.39472	1.33884	0.638475
23	1.18393	3.0222	1.33066	1.3205	0.646153
24	1.11428	2.92624	1.36887	1.28238	0.637184
25	1.15582	2.90733	1.32991	1.2702	0.644783
26	1.09655	2.90477	1.35337	1.266	0.628791
27	1.0921	2.97177	1.3375	1.25301	0.622668
28	1.08722	2.8825	1.34299	1.23759	0.626105
29	1.01783	3.03379	1.30048	1.21459	0.604155
30	1.02889	2.83815	1.31541	1.20952	0.593102
31	1.027	2.91121	1.2775	1.18464	0.603262
32	1.08584	2.94817	1.28587	1.16809	0.62627
33	1.0289	2.95176	1.31141	1.15866	0.611447
34	1.00912	2.90533	1.2981	1.14126	0.587783
35	1.02276	2.90377	1.28607	1.13802	0.584292
36	1.05389	2.89591	1.26996	1.11535	0.62431
37	1.03159	2.85084	1.27899	1.11909	0.584339
38	0.980674	2.83511	1.27222	1.12023	0.578051
39	0.936057	3.03262	1.24016	1.09359	0.582557
40	0.912316	2.90121	1.25245	1.09229	0.599936
41	0.948661	2.841	1.25914	1.07243	0.578275
42	1.00493	2.83899	1.20227	1.0749	0.576234
43	0.972425	2.9025	1.19895	1.01146	0.567457
44	0.897724	2.86001	1.19473	1.06005	0.573488
45	0.868328	2.94116	1.23274	1.03461	0.563457
46	1.12916	2.98189	1.23529	1.01221	0.572743
47	0.874005	2.84234	1.19953	1.00649	0.565875
48	0.983849	2.82302	1.2207	0.998277	0.552263
49	0.931217	2.87748	1.219	0.993474	0.5564
50	1.04787	2.98064	1.20689	0.986469	0.5564
51	0.910931	2.90093	1.21019	0.966149	0.563872
52	0.871694	2.7098	1.17001	0.948136	0.543322
53	0.811221	2.71653	1.16886		0.536936
54	0.882684	2.77771	1.17221		0.530675
55	0.793656	2.62968	1.17854		0.528814
56	0.784726	2.58502	1.15533		0.530149
57	0.857183	2.55327	1.13821
58	0.800892	2.52802	1.14789
59	0.748729	2.50481	1.14393
60	0.750478	3.00626	1.11617
61	0.824986	3.11157	1.11355
62	0.871835	3.19609	1.11237
63	0.816577	2.71586
64	0.831092	2.65014
65	0.80363	2.72758
66	0.826511	2.68782
67	0.763053	2.63339
68	0.730696	2.58889
69	0.754352	2.56855
70	0.709897	2.83988
71	0.731292	2.68635
72	0.676032	2.70404
73	0.644776	2.63758
74	0.67695	2.57644
75	0.654506	2.72032
76	0.715888	2.8155
77	0.74336	2.62716
78	0.779076	2.5976
79	0.716344	2.589
80	0.738462	2.62633
81	0.613462	2.53532
82	0.646123
83	0.701373
84	0.750908
85	0.713178
86	0.69104
87	0.734447
88	0.684378
89	0.771741
90	0.827752
91	0.72082
92	0.726126
93	0.688624
94	0.608465
95	0.70944
96	0.629132
97	0.713047
98	0.601387
99	0.616767
100	0.697976
